# Supplementary material for: Biodiversity and Temporal Distribution of Immature Culicidae in the Atlantic Forest, Rio de Janeiro State, Brazil
Source: PLoS One. 2016 Jul 12;11(7):e0159240. doi: 10.1371/journal.pone.0159240 (PMC4942056; doi:10.1371/journal.pone.0159240)
Supplement: S1 Appendix — Species presence is based on surveys of larval habitats (this work) adult collections (Alencar et al. 2015) and ovitrap collections (Alencar et al. 2016). (XLS) [file pone.0159240.s001.xls]

## Sheet: Hoja1
S1 Appendix. Mosquito species detected in REGUA between January 2012 and March 2014. Species presence is based on surveys of larval habitats (this work)
adult collections (Alencar et al. 2015) and ovitrap collections (Alencar et al. 2016)
										* Alencar J, de Mello CF, Guimarães AÉ, Gil-Santana HR, dos Santos Silva J, Santos-Mallet JR, Gleiser RM. Culicidae community composition and temporal dynamics in Guapiaçu Ecological Reserve, Cachoeiras de Macacu, Rio de Janeiro, Brazil. PLoS One. 2015; 10(3): e0122268. doi:10.1371/journal.pone.0122268
	Stage detected	Site A (=yellow site)			Site B (=green site)			Site A - B
		Larvae	Adult*		Larvae	Adult*		Eggs (ovitrap)**		** Alencar J, Mello CF, Gil-Santana HR, Guimarães AE, Almeida SAS, Gleiser RM. Vertical oviposition activity of mosquitoes in the Atlantic Forest of Brazil with emphasis on the sylvan vector, Haemagogus leucocelaenus (Diptera: Culicidae). Jour Vector Ecol. 2016; 41: 18-26.
Ad. (Ady.) squamipennis (Lynch Arribalzaga 1878)	Adult		1			1
Ae. (Och.) fluviatilis (Lutz 1904)	Adult		1			1
Ae. (Och.) rhyacophilus da Costa Lima 1933	Larvae & Adult	1	1			1
Ae. (Och.) scapularis (Rondani 1948)	Larvae & Adult	1	1		1	1
Ae. (Och.) serratus (Theobald 1901)	Larvae & Adult	1	1		1	1
Ae. (Pro.) terrens (Walker 1856)	Egg, Larvae & Adult				1	1		1
Ae. (Stg.) albopictus Skuse 1984	Egg, Larvae & Adult	1	1					1
An. (Ano.) eiseni Coquillett 1902	Larvae				1
An. (Ano.) minor Da Costa Lima 1929	Adult					1
An. (Ker.) cruzii (Dyar and Knab 1908)	Larvae	1			1
An. (Nys.) albitarsis Lynch-Arribalzaga 1878	Larvae & Adult	1	1		1	1
An. (Nys.) evansae (Brethes 1926)	Larvae & Adult	1	1		1	1
An. (Nys.) triannulatus (Neiva and Pinto 1922)	Adult		1
Cq. (Rhy.) albicosta (Peryassú 1908)	Adult		1
Cq. (Rhy.) chrysonotum (Peryassú 1922)	Adult		1
Cq. (Rhy.) fasciolata (Lynch Arribalzaga 1891)	Larvae & Adult	1	1			1
Cq. (Rhy.) juxtamansonia (Chagas 1907)	Larvae & Adult	1	1			1
Cq. (Rhy.) venezuelensis (Theobald 1912)	Larvae & Adult	1	1			1
Cx (Cux.) sp1	Adult		1			1
Cx (Cux.) sp2	Adult		1			1
Cx. (Aedinus) Lutz 1904	Larvae	1
Cx. (Cux.) abnormalis Lane 1936	Larvae	1
Cx. (Cux.) mollis Dyar and Knab 1906	Larvae	1
Cx. (Car.) urichii (Coquillett 1906)	Larvae				1
Cx. (Cux.) bidens Dyar and Knab 1922	Adult		1
Cx. (Cux.) declarator Dyar and Knab 1906	Larvae & Adult		1		1	1
Cx. (Cux.) quinquefasciatus Say 1823	Larvae & Adult		1		1
Cx. (Cux.) usquatus Dyar 1918	Larvae & Adult	1	1		1	1
Cx. (Mcx.) aureus Lane and Whitman 1951	Larvae	1			1
Cx. (Mcx.) hedys Root 1927	Larvae				1
Cx. (Mcx.) imitator Theobald 1903	Larvae & Adult	1	1		1	1
Cx. (Mcx.) retrosus Lane and Whitman 1951	Larvae	1			1
Cx. (Mcx.) lanei Oliveira Coutinho and Forattini 1962	Larvae	1			1
Cx. (Mcx.) pleuristriatus Theobald 1903	Larvae	1			1
Cx. (Mel.) atratus Theobald 1901 group	Larvae	1
Cx. (Mel.) bastagarius Dyar and Knab 1906	Larvae & Adult	1	1		1	1
Cx. (Mel.) ocossa Dyar and Knab 1919	Larvae	1
Cx. (Phc.) corniger Theobald 1903	Larvae	1
Cx. ocellatus Theobald 1903	Larvae	1			1
Cx. (Mcx.) sp	Egg & Larvae	1			1			1
Hg. (Hag.) capricornii Dyar 1921	Adult					1
Hg.(Hag.) leucocelaenus (Dyar and Shannon 1924)	Egg & Adult					1		1
Li. durhamii Theobald 1901	Egg, Larvae & Adult	1			1	1		1
Li. flavisetosus de Oliveira Castro 1935	Egg, Larvae & Adult	1			1	1		1
Li. paraensis Theobald 1093	Egg, Larvae & Adult							1
Li. pseudomethiscus (Bonne-Wepster and Bonne 1920)	Larvae	1						1
Ma. (Man.) indubitans Dyar and Shannon 1925	Adult		1
Ma. (Man.) titillans (Walker 1848)	Adult		1
Ma. (Man.) wilsoni (Barreto and Coutinho 1944)	Adult		1			1
Ps. (Gra.) cingulata (Fabricius 1805)	Larvae	1			1
Ps. (Jan.) albipes (Theobald 1907)	Larvae	1
Ps. (Jan.) ferox (Von Humboldt 1819)	Larvae & Adult	1	1			1
Rh. (Run.) frontosa Theobald 1903	Adult					1
Rh. (Run.) reversa (Lane and Cerqueira 1942)	Adult		1			1
Sa. (Sbn.) intermedius Lutz 1904	Adult		1			1
Tr. digitatum (Rondani 1848)	Adult					1
Tr. pallidiventer (Lutz 1905)	Larvae & Adult				1	1
Tx. (Ank.) purpureus (Theobald 1901)	Larvae	1
Tx. (Ank.) trichopygus (Wiedemann 1828)	Larvae				1
Tx. (Lyn.) mariae (Bourroul 1904)	Egg & Larvae	1			1			1
Ur. (Ura.) calosomata Dyar and Knab 1907	Adult		1			1
Ur. (Ura.) geometrica Theobald 1901	Larvae & Adult		1		1
Ur. (Ura.) lowii Theobald 1901	Adult		1
Ur. (Ura.) nataliae Lynch Arribalzaga 1891	Adult		1			1
Ur. (Ura.) pulcherrima Lynch Arribalzaga 1891	Larvae & Adult	1	1		1	1
Wy. ( Den.) luteoventralis Theobald 1901	Larvae & Adult	1				1
Wy. (Pho) bonnei (Lane and Cerqueira 1942)	Larvae	1			1
Wy. (Pho.) edwardsi (Lane and Cerqueira 1942)	Larvae & Adult	1	1		1
Wy. (Pho.) flabellata (Lane and Cerqueira 1942)	Larvae & Adult	1	1			1
Wy. (Spi) bourrouli (Lutz 1905)	Larvae	1
Wy. (Spi.) airosai Lane and Cerqueira 1942	Larvae				1
Wy. (Spi.) aningae Motta and Lourenço-de-Oliveira 2005	Larvae				1
Wy. (Tri.) aporonoma Dyar and Knab 1906	Adult					1
Wy. (Tri.) aporonoma Dyar and Knab 1906	Adult					1
Wy. (Wye.) pertinans (Williston 1896)	Adult					1
Wy. Sp.	Egg & Larvae							1
Wy. (Pho.) davisi (Lane and Cerqueira 1942)	Larvae	1
Wy. (Pho.) longirostris Theobald 1901	Larvae	1			1
Wy. (Pho.) pilicauda Root 1928	Larvae	1			1
Wy. (Pho.) quasilongirostris (Theobald 1907)	Larvae	1
Wy. (Pho.) theobaldi (Lane and Cerqueira 1942)	Larvae	1			1
Wy. (Wye.) arthrostigma (Lutz 1905)	Larvae				1
Wy. (Wye.) medioalbipes Lutz 1904	Larvae	1			1
