# Supplementary material for: Biodiversity and Temporal Distribution of Immature Culicidae in the Atlantic Forest, Rio de Janeiro State, Brazil
Source: PLoS One. 2016 Jul 12;11(7):e0159240. doi: 10.1371/journal.pone.0159240 (PMC4942056; doi:10.1371/journal.pone.0159240)
Supplement: S1 Table — Numbers of specimens collected per species between January 2012 and March 2014 from each larval habitat type at two sampling sites (Site A and Site B). (XLS) [file pone.0159240.s002.xls]

## Sheet: Hoja1
S1 Table. Immature specimens per sampling site. Numbers of specimens collected per species between January 2012 and March 2014 from each larval habitat type at two sampling sites (Site A and Site B).
Species	Site A														Site B
	Asbestos tile	Depression on ground	Wetland	Brook	Bromeliad	Bamboo	Fruit peels	Fallen leaves	Heliconia	Tree hole	Roots	Rock hole	Total		Plastic container	Depression on ground	Wetland	Brook	Bromeliad	Bamboo	Fruit peels	Fallen leaves	Heliconia	Treehole	Roots	Rockhole	Total
Ae. (Och.) rhyacophilus da Costa Lima 1933		1											1														0
Ae. (Och.) scapularis (Rondani 1848)		2											2			1											1
Ae. (Och.) serratus (Theobald 1901)		2											2			1											1
Ae. (Pro.) terrens (Wlker 1856)													0												6		6
Ae. (Stg.) albopictus Skuse 1984	11				1								12														0
An. (Ano.) eiseni (Coquillett, 1902)													0			5											5
An. (Ker.) cruzii (Dyar and Knab 1908)					1								1						1								1
An. (Nys.) albitarsis Lynch-Arribalazaga 1878		2											2					4									4
An. (Nys.) evansae (Brethes 1926)		10											10			8		18					2				28
Cq. (Rhy.) fasciolata (Lynch Arribalzaga 1891)			7										7														0
Cq. (Rhy.) juxtamansonia (Chagas 1907)			11										11														0
Cq. (Rhy.) venezuelensis (Theobald 1912)			8										8														0
Cx. (Cux.) abnormalis Lane 1936							18						18														0
Cx. (Cux.) mollis Dyar and Knab 1906	75												75														0
Cx. (Mel.) atratus Theobald 1901 group		5											5														0
Cx. (Aedinus) Lutz 1904		1											1														0
Cx. (Car.) urichii (Coquillett 1906)													0											5			5
Cx. (Cux.) declarator Dyar and Knab 1906													0		2	7											9
Cx. (Cux.) quinquefasciatus Say 1823													0		2												2
Cx. (Cux.) usquatus Dyar 1918	11	114			6								131		1	212		6	3				4	15	30		271
Cx. (Mcx.) aureus Lane and Whitman 1951					1								1						11								11
Cx. (Mcx.) hedys Root 1927													0						28								28
Cx. (Mcx.) imitator Theobald 1903					10								10						11								11
Cx. (Mcx.) retrosus Lane and Whitman 1951					46								46						111								111
Cx. (Mcx.) lanei Oliveira Coutinho and Forattini 1962	2		4										6		6				1		28		101				136
Cx. (Mcx.) pleuristriatus Theobald 1903					85		5						90		2				257	6	8	3	19				295
Cx. (Mel.) bastagarius Dyar and Knab 1906		2			6								8		34	5											39
Cx. (Mel.) ocossa Dyar and Knab 1919		8											8														0
Cx. (Phc.) corniger Theobald 1903	158												158														0
Cx. ocellatus Theobald 1903					2								2						5								5
Cx. (Mcx.) sp					5								5						4				1		1		6
Li. durhamii Theobald 1901	120				22		14						156		110	5			21				3				139
Li. flavisetosus de Oliveira Castro 1935							24						24		12				8			6					26
Li. pseudomethiscus (Bonne-Wepster and Bonne 1920)							17						17														0
Ps. (Gra.) cingulata (Fabricius 1805)		265											265		49												49
Ps. (Jan.) albipes (Theobald 1907)		1											1														0
Ps. (Jan.) ferox (Von Humboldt 1819)		16											16														0
Tr. pallidiventer (Lutz 1905)													0							3							3
Tx. (Ank.) purpureus (Theobald 1901)					3								3														0
Tx. (Ank.) trichopygus (Wiedemann 1828)													0						1								1
Tx. (Lyn.) mariae (Bourroul 1904)					1								1						4								4
Ur. (Ura.) geometrica Theobald 1901													0		2												2
Ur. (Ura.) pulcherrima Lynch Arribalzaga 1891		2	50										52			7							1			1	9
Wy. ( Den.) luteoventralis Theobald 1901					1								1														0
Wy. (Pho) bonnei (Lane and Cerqueira 1942)					4								4						6								6
Wy. (Pho.) edwardsi (Lane and Cerqueira 1942)					63								63		1				76				2		1		80
Wy. (Pho.) flabellata (Lane and Cerqueira 1942)					1								1														0
Wy. (Spi) bourrouli (Lutz 1905)					6								6														0
Wy. (Spi.) airosai Lane and Cerqueira 1942													0										2				2
Wy. (Spi.) aningae Motta and Lourenço-de-Oliveira 2005													0						1								1
Wy. (Pho.) davisi (Lane and Cerqueira 1942)					1								1														0
Wy. (Pho.) longirostris Theobald 1901					27								27						8								8
Wy. (Pho.) pilicauda Root 1928					1								1						1								1
Wy. (Pho.) quasilongirostris (Theobald 1907)					22								22														0
Wy. (Pho.) theobaldi (Lane and Cerqueira 1942)					14								14						20								20
Wy. (Wye.) arthrostigma (Lutz 1905)													0										1				1
Wy. (Wye.) medioalbipes Lutz 1904					55					2			57						10				5	3			18
TOTAL	377	431	80	0	384	0	78	0	0	2	0	0	1352		221	251	0	28	588	9	36	9	141	23	38	1	1345
